# Supplementary material for: Social Economic Costs, Health-Related Quality of Life and Disability in Patients with Cri Du Chat Syndrome
Source: Int J Environ Res Public Health. 2020 Aug 17;17(16):5951. doi: 10.3390/ijerph17165951 (PMC7459640; doi:10.3390/ijerph17165951)
Supplement: Supplementary file 1 [file ijerph-17-05951-s001.zip]

Archive with 5 entries (5 files):
- S1.pdf
- S2.pdf
- S3.pdf
- S4.pdf
- S5.pdf
